# Supplementary material for: Laser Ablation Mechanism and Performance of Carbon Fiber-Reinforced Poly Aryl Ether Ketone (PAEK) Composites
Source: Polymers (Basel). 2022 Jun 30;14(13):2676. doi: 10.3390/polym14132676 (PMC9269289; doi:10.3390/polym14132676)
Supplement: Supplementary file 1 [file polymers-14-02676-s001.zip]

Archive with 1 entries (1 files):
- polymers-1782371-supplementary.pdf
